# Supplementary material for: Brain Function and Upper Limb Outcome in Stroke: A Cross-Sectional fMRI Study
Source: PLoS One. 2015 Oct 6;10(10):e0139746. doi: 10.1371/journal.pone.0139746 (PMC4595281; doi:10.1371/journal.pone.0139746)
Supplement: S1 File — (XLSX) [file pone.0139746.s001.xlsx]

## Sheet: Blad1
Condition	Unaff_left_ampl	Unaff_left_ampl	Unaff_left_ampl	Unaff_left_ampl	Unaff_left_ampl	Unaff_left_ampl	Unaff_left_ampl	Unaff_left_ampl	Unaff_left_ampl	Unaff_left_ampl	Unaff_left_ampl	Unaff_left_ampl	Unaff_left_force	Unaff_left_force	Unaff_left_force	Unaff_left_force	Unaff_left_force	Unaff_left_force	Unaff_left_force	Unaff_left_force	Unaff_left_force	Unaff_left_force	Unaff_left_force	Unaff_left_force	Aff_right_ampl	Aff_right_ampl	Aff_right_ampl	Aff_right_ampl	Aff_right_ampl	Aff_right_ampl	Aff_right_ampl	Aff_right_ampl	Aff_right_ampl	Aff_right_ampl	Aff_right_ampl	Aff_right_ampl	Aff_rechts_force	Aff_rechts_force	Aff_rechts_force	Aff_rechts_force	Aff_rechts_force	Aff_rechts_force	Aff_rechts_force	Aff_rechts_force	Aff_rechts_force	Aff_rechts_force	Aff_rechts_force	Aff_rechts_force
ROI	LH_cerebellum	LH_PM	LH_SMA	LH_postcentral	LH_precentral	LH_insula	RH_cerebellum	RH_PM	RH_SMA	RH_postcentral	RH_precentral	RH_insula	LH_cerebellum	LH_PM	LH_SMA	LH_postcentral	LH_precentral	LH_insula	RH_cerebellum	RH_PM	RH_SMA	RH_postcentral	RH_precentral	RH_insula	LH_cerebellum	LH_PM	LH_SMA	LH_postcentral	LH_precentral	LH_insula	RH_cerebellum	RH_PM	RH_SMA	RH_postcentral	RH_precentral	RH_insula	LH_cerebellum	LH_PM	LH_SMA	LH_postcentral	LH_precentral	LH_insula	RH_cerebellum	RH_PM	RH_SMA	RH_postcentral	RH_precentral	RH_insula
patient 1	2.05866	0.592836	1.11566	2.59291	1.98022	1.35883	2.1736	0.680471	1.72251	5.7283	2.72514	1.30488	2.27786	0.966003	1.22833	2.3799	1.47804	1.57791	2.03968	0.860959	1.60962	5.40188	2.86779	1.53798	1.2974	0.686991	1.73733	3.43827	2.43469	0.990591	1.87318	0.622192	1.77131	1.75015	1.37605	1.56105	1.60747	0.498434	2.36798	2.28602	2.50953	1.10432	2.4156	0.647835	1.35524	2.43039	1.35316	0.573636
patient 2	3.51424	3.84906	3.17624	2.69068	3.78069	1.88525	2.91544	3.23603	2.37667	4.89859	3.41116	3.45156	3.60748	2.95118	4.88051	6.4187	7.56676	1.51343	2.84366	3.07482	3.19291	5.43771	3.40784	3.27991	2.43341	2.59061	0.686842	0.244788	2.52773	1.16314	1.26288	1.6237	1.05844	3.76208	2.91063	1.88191	2.81822	1.65022	1.33581	-0.448269	0.30171	0.8079	0.887623	2.6358	2.00513	5.75372	3.80601	2.57697
patient 3	0.625053	0.284508	0.538056	0.144968	0.754252	0.129033	0.887444	-0.0585371	0.742256	0.35036	0.906362	1.46364	3.9131	1.43319	0.785338	2.03652	2.50888	1.54918	2.45759	1.79751	1.5849	5.30084	5.26664	1.43567	3.5112	1.64498	1.13084	1.54237	2.27694	2.61522	3.34673	1.74288	1.78761	1.19469	1.49994	3.46471	0.524498	0.443322	1.21851	1.76083	1.50207	1.19079	1.22676	0.18813	0.716484	0.455496	0.4331	0.339819
patient 4	4.50561	1.63822	3.89051	3.52045	2.88793	2.0859	4.54032	4.62522	4.45028	5.94774	5.00058	3.53442	4.56052	1.29336	1.7607	1.4048	1.39365	1.05927	1.61994	1.86074	3.17895	5.26715	6.60266	1.5173	1.41103	1.41225	1.45304	1.47779	1.35627	0.40482	1.15976	1.82805	0.770666	0.536822	1.5137	1.0948	1.45168	1.39862	1.9972	2.09424	1.75603	0.359248	2.3237	0.648602	0.872455	1.49426	0.92846	1.08677
patient 5	1.95672	2.18237	1.154	1.06088	1.90936	2.8744	1.05511	2.0287	0.44941	1.24731	1.44484	2.10599	2.04191	1.69891	2.62995	2.01876	1.79025	2.56107	1.68504	1.98398	2.7041	2.55778	2.97891	2.09702	1.86119	3.01997	1.85212	2.57523	2.99195	3.87594	2.54676	1.5877	1.36211	1.46026	1.83922	2.20296	2.10369	1.4299	1.63755	3.08594	3.70395	1.69694	2.22845	1.00629	1.00561	1.15881	1.37777	0.981139
patient 6	2.55923	3.32868	0.715589	1.99713	1.97474	2.25598	1.76117	2.66082	0.756975	2.8172	3.53984	1.69523	3.36517	2.36294	1.00996	2.78855	2.34673	2.94711	1.48653	2.63075	1.83999	5.86007	5.64771	2.48387	1.49021	2.5506	0.520837	2.7318	2.18066	2.77871	1.00405	2.24508	0.355071	0.655228	1.95366	1.88292	1.78895	2.38659	0.90397	5.5408	4.81418	2.58269	1.75571	2.48498	0.491651	3.49251	2.76417	1.20892
patient 7	3.39557	2.86583	3.78601	3.06323	3.39763	2.43417	2.92407	2.58054	2.47141	4.02922	3.9851	3.27695	1.33134	0.202721	0.823089	1.66473	1.77556	0.57681	0.983373	0.585862	0.373765	0.527821	0.992964	0.760972	3.35424	3.42125	4.1844	4.40482	3.6683	2.71117	2.79822	2.54614	2.83112	4.10081	3.28268	2.89468	5.12221	2.53724	4.46023	6.3734	7.62213	3.01542	6.33321	2.68454	4.16097	4.5151	4.19005	3.14804
patient 8	6.35255	5.16168	1.3521	2.79405	4.00396	1.72575	4.54052	4.47758	1.75822	3.94078	4.68895	2.61346	2.11592	0.766056	0.573271	0.988785	1.07129	1.16965	1.81131	2.21706	1.3161	3.10388	3.82247	0.665127	1.73634	0.780993	1.16109	4.33031	3.70018	1.45949	2.95138	1.1329	0.303037	1.22191	1.74663	1.13858	2.93219	1.51366	1.8766	5.46065	4.6031	1.93327	3.40621	1.42534	1.02999	1.91796	2.01795	1.51277
patient 9	1.26702	0.390397	1.01142	0.586437	0.459174	0.320412	0.559298	0.620916	1.12133	0.266283	0.550415	0.646987	NA	NA	NA	NA	NA	NA	NA	NA	NA	NA	NA	NA	1.94516	0.575346	1.37747	1.09696	1.6819	0.949042	2.02546	1.12341	2.33028	1.49421	1.52714	1.08796	1.54417	0.946813	1.02404	2.07322	2.54958	0.68744	2.21757	0.72461	0.852051	1.1257	1.04116	0.814047
patient 10	5.07294	6.09412	5.91006	5.64833	6.56341	3.68557	4.50031	4.93106	3.67707	8.41927	5.70805	3.19334	1.91016	1.73243	0.744099	1.73465	1.83827	0.516279	1.20424	2.16065	1.3559	3.8773	3.16976	1.11809	2.17523	4.542	3.3413	6.32579	5.54122	2.42222	3.19911	3.23175	2.54969	3.17614	1.82998	2.39505	2.11981	2.05342	1.65848	9.57708	5.63774	1.96989	2.75105	1.9978	1.54511	3.28387	2.40706	0.904737
patient 11	6.06318	3.56201	3.81971	4.135	4.41283	5.37563	5.94046	5.56889	5.11453	9.8623	9.86225	5.29264	6.08069	4.14928	4.719	4.39072	4.5834	5.98224	5.90093	6.30384	5.30413	10.6912	9.90031	5.93099	6.0339	3.60236	7.60323	9.41229	7.95043	6.33035	8.98491	4.82498	5.81488	5.83101	5.65203	4.66814	5.59031	2.38057	9.5318	11.9519	9.04114	6.73298	7.63039	6.20606	6.58903	7.43091	8.29409	5.06038
patient 12	NA	NA	NA	NA	NA	NA	NA	NA	NA	NA	NA	NA	3.00695	1.6374	2.14392	1.60385	1.82999	2.22492	1.98826	1.31097	1.36118	2.30112	1.97712	1.94721	1.51356	1.44147	1.17446	1.67558	1.38012	1.34406	1.39094	1.10602	0.77675	0.626293	0.893307	1.57605	1.38942	1.36744	1.20219	3.95547	1.77515	1.80108	1.69639	0.900169	0.656782	1.51489	0.865512	1.30312
patient 13	2.49801	3.1106	1.87567	2.49281	3.88016	1.56922	2.39568	3.56145	1.51708	4.82454	4.76498	3.07198	2.19162	1.8577	0.988847	2.03443	3.23177	1.39324	0.91458	1.71122	0.932616	6.02805	4.61291	2.16767	1.59663	2.27563	1.75871	2.7924	4.52261	1.6282	2.08338	2.63559	1.71105	1.26121	3.30975	1.32096	1.58494	2.08569	1.71478	4.06035	4.46014	1.41944	2.31081	1.81045	1.27303	1.62366	3.22816	2.3879
patient 14	2.60997	3.95937	1.84251	4.21718	1.66487	2.35592	2.31806	2.11046	1.29715	3.66278	4.35156	2.60349	2.28053	1.90067	0.641583	2.32353	1.56414	1.27541	2.07919	1.15465	1.01338	2.38621	3.42219	1.72915	2.20234	1.61719	0.992111	2.57203	2.45513	2.18402	1.97639	1.06282	1.72737	1.67228	2.24459	1.92134	2.34571	1.46367	1.50719	2.66358	2.51435	2.19865	2.11207	1.35691	1.25412	1.6872	2.24416	1.83495
patient 15	1.94586	1.82043	1.33845	2.00394	1.42496	1.47423	2.75049	1.7209	0.977994	3.20248	2.72848	1.9457	5.21418	3.14232	2.58107	3.11511	2.51748	3.01195	6.63196	1.66285	2.98473	6.04826	5.29828	3.60463	4.19121	1.84559	1.46417	1.64038	2.34836	1.80826	5.67466	2.26013	1.53347	3.21434	2.43007	3.70537	1.72758	1.03882	1.04563	1.15727	0.730054	0.466519	1.84126	0.749207	0.61252	0.831213	0.380834	0.280386
patient 16	1.56617	1.48899	0.65284	0.333453	1.6736	1.50217	1.24165	1.08331	1.45802	1.75671	2.52547	1.95291	3.35907	1.33325	0.316365	1.11215	1.98812	1.99729	1.86149	0.933472	1.74319	3.9593	4.79023	1.6944	2.2857	1.80548	1.56441	0.980855	1.72816	2.19309	2.07032	1.38822	1.07064	1.20112	1.50909	1.5587	1.86359	2.1344	1.8608	4.33267	4.28987	2.5069	3.69333	1.51477	1.10157	1.52952	1.85722	1.70578
patient 17	3.08796	1.98168	2.18309	1.58445	1.77459	2.20562	2.20055	2.58104	3.67706	3.12846	3.7681	4.43813	3.97842	1.23057	1.57965	2.38544	1.50015	1.17554	2.76001	1.4022	2.45676	3.69009	4.64789	1.89017	2.65031	1.46994	2.15789	1.869	1.92059	1.58119	3.137	2.23067	2.50689	3.10122	3.0881	3.2223	2.49519	1.10806	1.97732	2.72156	2.50933	1.1233	2.83448	0.550948	2.14737	1.59283	2.07237	1.74471
patient 18	4.8652	2.06043	1.4297	2.38327	3.04922	1.93938	4.43062	3.46958	1.99053	6.87864	4.57922	2.28278	5.42678	0.980662	0.901258	2.53789	1.4666	1.74249	5.27558	1.0291	1.10742	7.59005	4.73558	1.30727	1.80221	2.76244	0.515299	3.17466	2.84781	0.874831	2.90776	4.27976	0.417202	0.384754	2.02586	1.70771	2.11766	1.29414	1.45516	3.52252	2.9103	2.5918	2.39153	1.2352	1.48941	1.63355	1.72296	1.8972
patient 19	1.90987	0.595414	2.50722	2.41997	2.37971	1.32823	2.64172	1.09699	3.54614	3.23834	2.53422	1.84014	2.69098	1.23841	0.706546	0.836325	0.661994	1.33798	1.04091	0.570304	3.31197	9.04561	4.27344	1.6801	1.36057	1.45822	2.40636	2.71967	4.29738	1.39448	1.41272	2.39962	3.18342	2.52088	2.86802	2.7867	1.29061	1.57753	3.5298	7.27814	7.63771	1.00063	2.38133	1.23277	2.38517	1.12462	1.07139	1.44894
patient 20	2.73573	1.66393	1.0931	3.8449	2.3534	1.40167	1.70183	1.30586	1.75282	4.7006	2.77221	2.35809	2.51644	1.18357	1.38127	3.08464	1.4747	2.49108	0.91083	1.73909	2.22501	4.81195	2.46974	2.45296	2.2758	1.99704	2.20841	4.0973	2.65908	2.65804	4.06215	1.83368	1.38069	4.28115	2.68276	2.37572	1.13323	0.93826	1.35683	3.66802	2.30487	1.33073	2.50399	0.97219	0.263153	2.94243	1.26234	1.02704
control 1	2.69552	1.79973	0.809976	0.966601	0.795876	1.73211	2.44503	2.10303	1.03447	2.39194	2.30474	2.14483	2.57016	1.41507	0.475846	0.632007	0.0445627	0.917211	1.33859	1.64572	1.22095	3.43629	3.2979	1.18269	1.7888	1.14498	0.988362	1.34536	1.71548	1.6803	1.91775	1.37269	0.42741	0.432203	0.903774	1.32177	1.81677	2.53434	2.06101	3.9482	5.40644	1.73436	3.48868	1.99634	0.937192	0.636965	1.60497	1.27761
control 2	2.18491	3.07324	2.12316	1.86714	3.25128	2.61228	2.32766	0.513063	3.24109	2.32138	2.83661	2.36581	1.84849	0.20387	0.811491	1.30687	2.05663	2.08475	1.34752	0.142005	1.68922	5.2794	2.57711	1.58056	1.83564	3.27672	2.21058	4.81825	3.54195	2.77556	2.987	1.20808	1.99364	2.00133	1.80011	2.57138	2.31325	1.2346	2.09042	7.33525	4.43333	2.99522	3.94818	0.693008	1.19845	0.431998	2.07652	2.47158
control 3	0.804824	0.54569	-0.218083	0.46733	1.51888	0.812521	0.174942	0.457318	0.682749	1.49498	1.57127	1.07037	1.78798	0.614019	-0.180051	-0.127797	0.956693	0.731747	0.489532	0.387433	0.523405	3.16909	2.6522	1.30492	2.79194	0.723861	1.06972	2.73398	2.80443	1.58492	2.77648	1.37765	1.24772	3.0319	3.2137	2.25351	0.0797204	0.439982	0.920702	3.39917	1.7626	0.703972	1.26124	0.552982	0.572092	0.682867	0.485729	0.999919
control 4	3.21467	0.570278	1.33798	-0.480262	2.37544	1.92393	1.88582	0.193119	2.63021	1.92841	2.31473	0.979341	3.31172	0.466781	1.25272	-0.458252	1.08566	1.03468	0.934555	-0.0135083	2.59713	2.59917	2.32882	0.626331	2.66516	1.04754	2.57747	4.66809	3.9621	2.44201	4.49238	0.736342	1.89909	1.52786	1.86589	1.80749	2.05625	0.898522	3.63775	7.04186	4.73643	1.61082	4.57501	1.61146	2.29062	0.602826	1.21245	0.731429
control 5	1.62912	1.56684	1.77461	0.876985	1.93917	1.49548	1.66597	0.637283	1.53847	1.73884	2.64914	2.06623	1.71934	0.538103	1.18207	0.817524	1.10657	0.970149	0.817581	0.766152	1.3385	1.8241	2.84614	0.870823	1.22629	0.664135	0.980162	2.42488	2.04929	1.01822	1.79971	1.06757	0.456305	1.55069	1.20052	1.05939	1.60099	0.34923	1.36678	3.32352	2.23864	1.12159	1.72005	0.578905	1.19861	1.2728	1.34741	0.914571
control 6	2.843	1.43185	0.954724	0.329455	1.7827	1.57797	2.30202	1.85702	1.06791	2.02613	2.19309	1.75745	2.03539	1.40644	0.468074	1.13662	1.85709	0.952088	2.03849	1.11305	1.04148	4.99746	3.89437	0.627667	3.9475	1.08155	1.5695	2.22825	2.34055	1.85687	4.86478	2.43592	1.93161	1.74956	2.9603	2.92476	1.97625	1.06832	0.377686	3.15065	2.86756	1.12104	3.27317	1.23406	0.518581	1.03966	1.52183	2.27351
control 7	1.94138	1.19113	0.680803	0.786095	0.84132	0.858577	1.70178	1.28081	0.676476	1.34812	1.39962	0.837097	0.227719	-0.0324035	0.039648	0.039611	-0.0214528	0.267153	0.240703	0.182422	0.0987861	0.103221	0.300729	0.131692	1.14112	1.27162	0.790159	1.49274	1.36415	0.822729	1.99211	0.697668	0.887663	0.687206	0.638268	1.42729	2.61344	2.10485	2.11187	3.5356	3.58327	1.57196	3.49657	1.28887	1.14812	2.34194	1.74012	1.5699
control 8	3.58214	1.72842	3.35194	3.33395	2.26268	1.08463	2.27171	1.78908	4.97474	5.25491	3.97367	1.80196	3.75175	1.2496	1.15355	1.19775	0.98358	0.950622	1.73712	0.0365899	1.6629	4.64592	6.48257	0.990914	2.80802	2.50073	2.85928	3.86653	3.69264	2.44474	3.55329	3.12128	4.57313	5.58591	3.68392	2.95772	2.21866	2.05338	0.977873	5.45896	4.6341	1.59563	3.89523	1.01899	1.58223	3.71005	1.63044	1.11542
control 9	5.09961	1.33903	0.675836	2.03246	2.55251	3.07267	4.36255	2.67164	1.70255	4.54167	3.56927	2.54466	4.6405	0.67852	0.910723	1.26997	1.59241	1.86609	2.8356	1.24267	2.04225	5.63444	3.92257	2.60449	2.87316	0.620455	1.73739	5.59402	3.59439	2.72733	4.19355	2.36072	1.44536	1.94098	2.01375	2.20842	1.58312	0.647087	0.967284	5.44929	3.30181	1.84371	4.23776	0.646457	0.689161	0.558433	0.792831	1.33926
control 10	4.98201	4.7756	2.77171	3.68373	4.89383	3.57594	4.18076	2.57388	2.31523	4.95368	7.06708	4.13159	5.00181	1.86144	1.53769	2.56041	2.22358	1.81548	2.60357	2.45965	1.72601	5.51277	6.71304	1.98143	3.92541	3.03419	2.56814	3.05742	3.2552	3.13996	3.3599	2.022	2.01114	2.25765	3.6452	2.50288	2.71822	2.54112	3.21825	6.62804	4.59139	3.83005	4.42802	2.36813	1.09715	3.13311	3.35531	3.87521
control 11	2.06831	0.746124	0.557761	0.935199	1.7401	0.800736	1.31275	1.23949	1.55591	3.83554	3.53665	1.55109	2.90455	1.87787	1.37614	1.87675	2.3476	1.69148	2.46909	2.30856	1.72951	6.03111	4.89592	2.28649	1.01685	0.736687	0.779812	3.71885	3.42325	0.692782	1.62502	0.882668	1.10567	0.0869592	2.01074	1.02708	0.946771	0.922842	1.03588	6.78822	5.10123	1.16141	2.68999	1.08409	1.28616	0.723972	1.86964	1.44388
control 12	1.28945	1.27258	0.51392	0.239399	1.13671	0.805597	1.31918	0.915118	0.739372	1.94597	2.17991	1.14069	1.62086	0.72829	0.513583	1.07923	1.23864	1.40895	1.18951	0.301165	1.54706	3.28634	3.99427	1.62323	0.79784	1.8153	0.146502	0.760877	1.38841	0.729533	1.16386	1.10374	0.24204	0.84243	1.18211	0.928247	0.490562	1.24423	2.03949	2.83021	2.68867	1.36994	1.86748	0.596521	0.337858	1.10948	1.4558	0.816905
control 13	2.77386	3.04412	2.20349	1.64972	1.88223	2.10017	2.75041	4.35576	1.86527	3.22507	3.14547	1.9161	5.17307	1.55444	1.71602	1.75503	2.03632	1.9487	3.49194	2.10664	1.9017	6.3083	4.47565	2.43469	1.6547	1.4196	1.40386	2.08539	2.47843	1.18139	1.57305	0.519598	1.0331	0.86254	0.861182	1.61576	3.69393	2.41752	3.21837	5.50167	6.50283	2.02217	5.24345	1.77426	2.66033	2.89433	1.99981	2.89867
control 14	2.24621	2.16182	1.84032	1.6619	3.2358	2.24779	1.71374	1.32273	1.39438	3.17908	3.4705	2.26133	1.52163	0.94519	1.11842	1.9926	1.43921	1.65719	1.04363	1.39488	1.27989	3.60895	3.23506	2.12753	1.84622	1.92367	1.51433	1.76568	2.66006	2.27519	2.17986	1.49539	1.06495	2.548	2.28094	1.99927	1.65506	0.9437	1.80161	2.00912	1.73399	1.47474	1.9135	1.03756	1.21937	1.6523	1.85344	1.45343
control 15	3.1944	2.32667	1.33706	0.144412	3.28279	1.76769	1.6053	2.87858	1.63863	4.88073	4.78819	2.02039	2.75777	1.22395	1.38279	0.746675	1.66578	0.999577	1.17255	1.71378	2.36179	6.27862	4.56644	2.05349	2.35045	1.59812	1.2562	3.62218	3.542	1.88222	2.49348	2.3015	0.859977	1.56863	3.14724	1.99897	2.21877	1.26593	1.81492	4.25644	4.51475	1.80533	2.91781	1.90704	0.771377	1.44343	2.60588	2.30625
