# Supplementary material for: Brain Function and Upper Limb Outcome in Stroke: A Cross-Sectional fMRI Study
Source: PLoS One. 2015 Oct 6;10(10):e0139746. doi: 10.1371/journal.pone.0139746 (PMC4595281; doi:10.1371/journal.pone.0139746)
Supplement: S2 File — (ZIP) [file pone.0139746.s002.zip]

Archive with 82 entries (81 files):
- contrast_maps_patients/
- contrast_maps_patients/patient_10_cond_1.nii
- contrast_maps_patients/patient_10_cond_2.nii
- contrast_maps_patients/patient_10_cond_3.nii
- contrast_maps_patients/patient_10_cond_4.nii
- contrast_maps_patients/patient_11_cond_1.nii
- contrast_maps_patients/patient_11_cond_2.nii
- contrast_maps_patients/patient_11_cond_3.nii
- contrast_maps_patients/patient_11_cond_4.nii
- contrast_maps_patients/patient_12_cond_1.nii
- contrast_maps_patients/patient_12_cond_2.nii
- contrast_maps_patients/patient_12_cond_3.nii
- contrast_maps_patients/patient_12_cond_4.nii
- contrast_maps_patients/patient_13_cond_1.nii
- contrast_maps_patients/patient_13_cond_2.nii
- contrast_maps_patients/patient_13_cond_3.nii
- contrast_maps_patients/patient_13_cond_4.nii
- contrast_maps_patients/patient_14_cond_1.nii
- contrast_maps_patients/patient_14_cond_2.nii
- contrast_maps_patients/patient_14_cond_3.nii
- contrast_maps_patients/patient_14_cond_4.nii
- contrast_maps_patients/patient_15_cond_1.nii
- contrast_maps_patients/patient_15_cond_2.nii
- contrast_maps_patients/patient_15_cond_3.nii
- contrast_maps_patients/patient_15_cond_4.nii
- contrast_maps_patients/patient_16_cond_1.nii
- contrast_maps_patients/patient_16_cond_2.nii
- contrast_maps_patients/patient_16_cond_3.nii
- contrast_maps_patients/patient_16_cond_4.nii
- contrast_maps_patients/patient_17_cond_1.nii
- contrast_maps_patients/patient_17_cond_2.nii
- contrast_maps_patients/patient_17_cond_3.nii
- contrast_maps_patients/patient_17_cond_4.nii
- contrast_maps_patients/patient_18_cond_1.nii
- contrast_maps_patients/patient_18_cond_2.nii
- contrast_maps_patients/patient_18_cond_3.nii
- contrast_maps_patients/patient_18_cond_4.nii
- contrast_maps_patients/patient_19_cond_1.nii
- contrast_maps_patients/patient_19_cond_2.nii
- contrast_maps_patients/patient_19_cond_3.nii
- contrast_maps_patients/patient_19_cond_4.nii
- contrast_maps_patients/patient_1_cond_1.nii
- contrast_maps_patients/patient_1_cond_2.nii
- contrast_maps_patients/patient_1_cond_3.nii
- contrast_maps_patients/patient_1_cond_4.nii
- contrast_maps_patients/patient_20_cond_1.nii
- contrast_maps_patients/patient_20_cond_2.nii
- contrast_maps_patients/patient_20_cond_3.nii
- contrast_maps_patients/patient_20_cond_4.nii
- contrast_maps_patients/patient_2_cond_1.nii
- contrast_maps_patients/patient_2_cond_2.nii
- contrast_maps_patients/patient_2_cond_3.nii
- contrast_maps_patients/patient_2_cond_4.nii
- contrast_maps_patients/patient_3_cond_1.nii
- contrast_maps_patients/patient_3_cond_2.nii
- contrast_maps_patients/patient_3_cond_3.nii
- contrast_maps_patients/patient_3_cond_4.nii
- contrast_maps_patients/patient_4_cond_1.nii
- contrast_maps_patients/patient_4_cond_2.nii
- contrast_maps_patients/patient_4_cond_3.nii
- contrast_maps_patients/patient_4_cond_4.nii
- contrast_maps_patients/patient_5_cond_1.nii
- contrast_maps_patients/patient_5_cond_2.nii
- contrast_maps_patients/patient_5_cond_3.nii
- contrast_maps_patients/patient_5_cond_4.nii
- contrast_maps_patients/patient_6_cond_1.nii
- contrast_maps_patients/patient_6_cond_2.nii
- contrast_maps_patients/patient_6_cond_3.nii
- contrast_maps_patients/patient_6_cond_4.nii
- contrast_maps_patients/patient_7_cond_1.nii
- contrast_maps_patients/patient_7_cond_2.nii
- contrast_maps_patients/patient_7_cond_3.nii
- contrast_maps_patients/patient_7_cond_4.nii
- contrast_maps_patients/patient_8_cond_1.nii
- contrast_maps_patients/patient_8_cond_2.nii
- contrast_maps_patients/patient_8_cond_3.nii
- contrast_maps_patients/patient_8_cond_4.nii
- contrast_maps_patients/patient_9_cond_1.nii
- contrast_maps_patients/patient_9_cond_2.nii
- contrast_maps_patients/patient_9_cond_3.nii
- contrast_maps_patients/patient_9_cond_4.nii
- contrast_maps_patients/readme.txt
