# Supplementary material for: Brain Function and Upper Limb Outcome in Stroke: A Cross-Sectional fMRI Study
Source: PLoS One. 2015 Oct 6;10(10):e0139746. doi: 10.1371/journal.pone.0139746 (PMC4595281; doi:10.1371/journal.pone.0139746)
Supplement: S2 File — (ZIP) [file pone.0139746.s002.zip › contrast_maps_patients/readme.txt]

Condition 1= Unaffected Amplitude
Condition 2= Unaffected Force
Condition 3= Affected Amplitude
Condition 4= Affected Force
