# Supplementary material for: Brain Function and Upper Limb Outcome in Stroke: A Cross-Sectional fMRI Study
Source: PLoS One. 2015 Oct 6;10(10):e0139746. doi: 10.1371/journal.pone.0139746 (PMC4595281; doi:10.1371/journal.pone.0139746)
Supplement: S3 File — (ZIP) [file pone.0139746.s003.zip]

Archive with 62 entries (61 files):
- contrast_maps_controls/
- contrast_maps_controls/control_10_cond_1.nii
- contrast_maps_controls/control_10_cond_2.nii
- contrast_maps_controls/control_10_cond_3.nii
- contrast_maps_controls/control_10_cond_4.nii
- contrast_maps_controls/control_11_cond_1.nii
- contrast_maps_controls/control_11_cond_2.nii
- contrast_maps_controls/control_11_cond_3.nii
- contrast_maps_controls/control_11_cond_4.nii
- contrast_maps_controls/control_12_cond_1.nii
- contrast_maps_controls/control_12_cond_2.nii
- contrast_maps_controls/control_12_cond_3.nii
- contrast_maps_controls/control_12_cond_4.nii
- contrast_maps_controls/control_13_cond_1.nii
- contrast_maps_controls/control_13_cond_2.nii
- contrast_maps_controls/control_13_cond_3.nii
- contrast_maps_controls/control_13_cond_4.nii
- contrast_maps_controls/control_14_cond_1.nii
- contrast_maps_controls/control_14_cond_2.nii
- contrast_maps_controls/control_14_cond_3.nii
- contrast_maps_controls/control_14_cond_4.nii
- contrast_maps_controls/control_15_cond_1.nii
- contrast_maps_controls/control_15_cond_2.nii
- contrast_maps_controls/control_15_cond_3.nii
- contrast_maps_controls/control_15_cond_4.nii
- contrast_maps_controls/control_1_cond_1.nii
- contrast_maps_controls/control_1_cond_2.nii
- contrast_maps_controls/control_1_cond_3.nii
- contrast_maps_controls/control_1_cond_4.nii
- contrast_maps_controls/control_2_cond_1.nii
- contrast_maps_controls/control_2_cond_2.nii
- contrast_maps_controls/control_2_cond_3.nii
- contrast_maps_controls/control_2_cond_4.nii
- contrast_maps_controls/control_3_cond_1.nii
- contrast_maps_controls/control_3_cond_2.nii
- contrast_maps_controls/control_3_cond_3.nii
- contrast_maps_controls/control_3_cond_4.nii
- contrast_maps_controls/control_4_cond_1.nii
- contrast_maps_controls/control_4_cond_2.nii
- contrast_maps_controls/control_4_cond_3.nii
- contrast_maps_controls/control_4_cond_4.nii
- contrast_maps_controls/control_5_cond_1.nii
- contrast_maps_controls/control_5_cond_2.nii
- contrast_maps_controls/control_5_cond_3.nii
- contrast_maps_controls/control_5_cond_4.nii
- contrast_maps_controls/control_6_cond_1.nii
- contrast_maps_controls/control_6_cond_2.nii
- contrast_maps_controls/control_6_cond_3.nii
- contrast_maps_controls/control_6_cond_4.nii
- contrast_maps_controls/control_7_cond_1.nii
- contrast_maps_controls/control_7_cond_2.nii
- contrast_maps_controls/control_7_cond_3.nii
- contrast_maps_controls/control_7_cond_4.nii
- contrast_maps_controls/control_8_cond_1.nii
- contrast_maps_controls/control_8_cond_2.nii
- contrast_maps_controls/control_8_cond_3.nii
- contrast_maps_controls/control_8_cond_4.nii
- contrast_maps_controls/control_9_cond_1.nii
- contrast_maps_controls/control_9_cond_2.nii
- contrast_maps_controls/control_9_cond_3.nii
- contrast_maps_controls/control_9_cond_4.nii
- contrast_maps_controls/readme.txt
